# Supplementary material for: Recombinant Laminins Drive the Differentiation and Self-Organization of hESC-Derived Hepatocytes
Source: Stem Cell Reports. 2015 Nov 25;5(6):1250–62. doi: 10.1016/j.stemcr.2015.10.016 (PMC4682209; doi:10.1016/j.stemcr.2015.10.016)
Supplement: Table S3. Selected Gene Clusters, Related to Figure 7 [file mmc2.xlsx]

## Sheet: Sheet1
Table S3: Selected gene clusters.
	Cluster	Symbol	Name	SC-D0 vs FH	SC-D17 vs FH	SC-D21 vs FH	MG vs FH	l512 vs FH	l111 vs FH
Mature liver functions	2	C3	complement component 3	-182.44	-14.01	-6.32	-3.15	-2.17	-1.54
	2	FGL1	fibrinogen-like 1	-201.4	-4.15	-2.1	-1.58	-1.39	-1.12
	2	F2	coagulation factor II (thrombin)	-126.73	-6.07	-5.8	-4.42	-3.67	-3.21
	2	CFI	complement factor I	-399.64	-5.38	-4.01	-3.18	-1.96	-1.42
	2	HP	haptoglobin	-430.53	-8.89	-5.03	-3.11	-2.19	-1.69
	2	TF	transferrin	-829.13	-9.09	-6.91	-1.89	-1.71	-1.35
	2	PLG	plasminogen	-213.14	-8.71	-6.25	-5.67	-5.88	-3.89
	2	APOH	apolipoprotein H (beta-2-glycoprotein I)	-1232.01	-26.04	-9.3	-6.83	-5.86	-3.41
	2	CEBPB	CCAAT/enhancer binding protein (C/EBP), beta	-6.76	-2.22	-2.02	-2.05	-1.3	-1.19
	11	JUND	jun D proto-oncogene	-2.37	-1.81	-1.85	1.02	1.14	-1.07
	11	JUNB	jun B proto-oncogene	-7.16	-3.95	-3.71	-1.96	-1.11	1.34
	2	NR1H4 (FXR)	nuclear receptor subfamily 1, group H, member 4	-69.38	-14.33	-8.09	-5	-4.32	-3.81
	2	CEBPD	CCAAT/enhancer binding protein (C/EBP), delta	-53.85	-2.29	-1.72	-2.03	-1.2	-1.04
	2	FOS	FBJ murine osteosarcoma viral oncogene homolog	-78.39	-25.9	-21.74	-4.25	-4.12	-3.77
	11	ATF3	activating transcription factor 3	-3.92	-2.02	-2.28	-1.51	-1.13	-1.3
	3	CYP2E1	cytochrome P450, family 2, subfamily E, polypeptide 1	-737.35	-746.31	-712.19	-579.76	-595.76	-598.04
	3	CYP3A4	cytochrome P450, family 3, subfamily A, polypeptide 4	-139.08	-121.85	-99.29	-147.23	-120.6	-114.23
	17	CYP7A1	cytochrome P450, family 7, subfamily A, polypeptide 1	-54.98	-57.53	-20.37	-56.47	-52.52	-46.85
	3	CYP2C8	cytochrome P450, family 2, subfamily C, polypeptide 8	-295.85	-192.19	-141.24	-254.64	-392.43	-228.51
	3	CYP2C9	cytochrome P450, family 2, subfamily C, polypeptide 9	-348.01	-270.06	-150.93	-170.06	-135.78	-81.75
	3	UGT2B15	UDP glucuronosyltransferase 2 family, polypeptide B15	-414.62	-343.96	-116.13	-260.93	-222.73	-273.57
	3	ADH1A	alcohol dehydrogenase 1A (class I), alpha polypeptide	-754.46	-742.38	-533.3	-665.51	-626.18	-659.78
	8	NR2B1 (RXRA)	retinoid X receptor, alpha	-3.93	-3.53	-3.34	-3.48	-3.29	-3.39
	8	FOXA2	forkhead box A2	-11.82	-2.2	-2.3	-1.83	-2.12	-2.29
	8	AHR	aryl hydrocarbon receptor	-15.38	-4.54	-3.64	-3.01	-2.37	-2.26
	14	NR4A2	nuclear receptor subfamily 4, group A, member 2	-4.61	-8.52	-7.06	-8.38	-10.18	-10.85
	14	FOSB	FBJ murine osteosarcoma viral oncogene homolog B	-13.28	-12.67	-13.37	-12.04	-10.8	-10.58
	8	JUN	jun proto-oncogene	-17.84	-5	-4.52	-2.46	-2.05	-1.99
	17	NR1I2 (PXR)	nuclear receptor subfamily 1, group I, member 2	-13.89	-16.64	-17.23	-15.8	-14.5	-14.07
	17	NR0B2 (SHP)	nuclear receptor subfamily 0, group B, member 2	-20.98	-13.26	-9.69	-11.88	-12.9	-10.09
Proliferation	5	PCNA	proliferating cell nuclear antigen	6.77	3	2.43	2.16	1.85	1.63
	5	MKI67	marker of proliferation Ki-67	7.01	3.62	2.97	2.84	1.76	1.56
	10	CCNE1	cyclin E1	14.61	7.31	5.94	4.74	4.11	2.78
	5	CDC25	cell division cycle 25C	6.41	3.02	2.19	1.97	1.49	1.09
	5	LIN9	lin-9 homolog (C. elegans)	5.63	2.91	2.87	1.8	1.6	1.44
	10	AURKA	aurora kinase A	20.35	7.57	6.28	6.41	4.69	3.18
	10	MCM10	minichromosome maintenance complex component 10	22.23	5.61	4.66	3.22	1.74	1.47
	5	MCM7	minichromosome maintenance complex component 7	7.13	2.84	2.15	1.91	1.46	1.26
	5	E2F7	E2F transcription factor 7	8.34	3.55	3.23	2.72	1.85	1.77
	5	FOXM1	forkhead box M1	15.59	4.21	3.44	2.87	1.83	1.37
	6	CCNA2	cyclin A2	48.08	16.93	13.88	12.7	8	6.43
	6	CCND2	cyclin D2	13.84	11.6	9.87	9.75	8.95	8.56
	6	CCNB1	cyclin B1	99.59	36.11	28.18	24.87	15.12	11.13
	6	CCNB2	cyclin B2	78.17	39.18	28.32	22.01	11.98	9.27
	6	CDK1	cyclin-dependent kinase 1	81.54	42.44	33.87	24.85	18.38	12.94
	6	LIN28A	lin-28 homolog A (C. elegans)	354.24	68.38	42.34	19.81	11.13	5.46
	6	SALL2	spalt-like transcription factor 2	48.24	10.64	9.46	14.38	8.92	8.29
	6	E2F5	E2F transcription factor 5, p130-binding	24.79	11.75	11.36	14.54	12.03	10.99
	6	E2F8	E2F transcription factor 8	18.45	14.3	20.79	8.07	6.01	2.82
	6	SOX4	SRY (sex determining region Y)-box 4	19.14	20.13	16.8	17.86	17.95	17.36
	6	POU3F2	POU class 3 homeobox 2	5.71	8.47	8.64	17.27	8.06	12.41
	6	ID3	inhibitor of DNA binding 3, dominant negative helix-loop-helix protein	18.87	13.7	12.12	20.59	16.09	11.03
ECM and migration	1	COL5A1	collagen, type V, alpha 1	1.66	8.9	10.13	6.21	12.72	21.76
	1	TIMP1	TIMP metallopeptidase inhibitor 1	-1.45	2.5	5.37	7.94	13.23	15.64
	1	ITGB6	integrin, beta 6	-1.13	5.62	4.84	8.74	10.14	8.74
	4	MMP13	matrix metallopeptidase 13 (collagenase 3)	-1.51	-1.45	-1.47	2.45	3.54	10
	1	CTGF	connective tissue growth factor	1.73	5	4.22	5.66	5.97	6.33
	1	ITGAV	integrin, alpha V	1.86	4.2	4.02	5.77	6.33	6.19
	1	ITGA2	integrin, alpha 2 (CD49B, alpha 2 subunit of VLA-2 receptor)	2.94	14.14	11.76	14.22	19.7	19.49
	1	COL4A2	collagen, type IV, alpha 2	3.91	10.35	10.12	17.51	16.27	15.65
	1	FOXQ1	forkhead box Q1	-1.44	22.96	19.73	19.47	16.44	12.47
	1	CDX2	caudal type homeobox 2	1.1	7.16	7.49	7.73	6.41	2.8
	12	SOX11	SRY (sex determining region Y)-box 11	81.04	55.9	58.55	68.92	30.44	47.23
	1	GATA3	GATA binding protein 3	-1.35	8.59	8.8	4.95	3.99	4.04
	1	KLF5	Kruppel-like factor 5 (intestinal)	-3.2	5.6	5.63	6.07	6	4.03
	1	MSX2	msh homeobox 2	-1.32	7.33	6.28	5.8	4.72	2.82
	1	HES4	hes family bHLH transcription factor 4	-1.23	3.23	3.08	5.27	6.73	6.06
	1	TWIST1	twist family bHLH transcription factor 1	1.03	6.37	10.97	3.46	3.23	4.58
	1	MSX1	msh homeobox 1	1	12.52	12.04	5.34	4.62	1.56
